# Supplementary material for: Lung-Targeted Delivery of Cepharanthine by an Erythrocyte-Anchoring Strategy for the Treatment of Acute Lung Injury
Source: Pharmaceutics. 2022 Aug 29;14(9):1820. doi: 10.3390/pharmaceutics14091820 (PMC9505324; doi:10.3390/pharmaceutics14091820)
Supplement: Supplementary file 1 [file pharmaceutics-14-01820-s001.zip]

Archive with 1 entries (1 files):
- pharmaceutics-1823991-supplementary.pdf
